# Supplementary material for: Differential Regulation of Myocardial E3 Ligases and Deubiquitinases in Ischemic Heart Failure
Source: Life (Basel). 2021 Dec 18;11(12):1430. doi: 10.3390/life11121430 (PMC8708923; doi:10.3390/life11121430)
Supplement: Supplementary file 1 [file life-11-01430-s001.zip]

Archive with 1 entries (1 files):
- life-1484140-supplementary.pdf
